# Supplementary material for: Preparation of a Novel Zirconium-Loaded Flocculant for Efficient Removal of Phosphorus
Source: Materials (Basel). 2026 May 14;19(10):2049. doi: 10.3390/ma19102049 (PMC13208629; doi:10.3390/ma19102049)
Supplement: Supplementary file 1 [file materials-19-02049-s001.zip]

Archive with 1 entries (1 files):
- materials-4269330-supplementary.pdf
